# Supplementary material for: Wavelength engineerable porous organic polymer photosensitizers with protonation triggered ROS generation
Source: Nat Commun. 2023 Mar 17;14:1498. doi: 10.1038/s41467-023-37156-x (PMC10023675; doi:10.1038/s41467-023-37156-x)
Supplement: Supplementary file 4 — Source Data [file 41467_2023_37156_MOESM4_ESM.xlsx]

## Sheet: Fig. 2f
Surface charge distributions (Zeta Potential)
KUP-1	O2@KUP-1 (1 h)	O2@KUP-1 (24 h)
13.7121	7.1125	6.2258
11.5513	6.2124	4.9256
14.8121	8.5111	7.3348

## Sheet: Fig. 4c
Surface charge distributions (Zeta Potential)
KUP-1	KUP-1(OH)
16.7715	-9.0921
13.0357	-6.8357
14.9305	-8.23053

## Sheet: Fig. 4e
Eads per O2 (kcal/mol)
# of O2	KUP-1m	KUP-1(OH)
1	11.2077	1.57182
2	13.5618	-1.79304
3	17.2838	1.4808

## Sheet: Fig. 5a
Cytotoxicity assays
KUP-1	KUP-1(L)	O2@KUP-1(L)		KUP-1	KUP-1(L)	O2@KUP-1(L)		KUP-1	KUP-1(L)	O2@KUP-1(L)		KUP-1	KUP-1(L)	O2@KUP-1(L)		KUP-1	KUP-1(L)	O2@KUP-1(L)		KUP-1	KUP-1(L)	O2@KUP-1(L)
104.007	90.2617	90.7317		107.885	90.1265	105.552		95.1121	95.4537	94.0055		90.0843	90.1128	88.456		96.2307	80.0765	49.7027		75.1898	61.2345	17.1001
104.343	101.597	116.557		108.125	116.991	116.755		93.2315	90.9913	91.4236		100.342	106.597	66.9787		99.2413	63.9172	43.7205		61.4357	66.3416	2.10013
110.008	113.067	132.133		94.1156	113.001	112.615		95.6612	105.001	97.6153		95.2164	105.597	42.133		80.0174	55.0457	49.9022		75.4566	63.9935	1.11847
109.143	116.499	95.3539		95.1987	116.475	97.3335		95.1154	120.475	90.1124		93.7563	73.4795	55.0949		95.0756	59.2418	30.7205		73.8793	54.9453	6.20184
107.111	92.7993	109.111		113.351	87.3215	105.367		103.118	93.3215	119.555		105.726	72.5972	55.0076		91.0616	81.7056	36.5063		64.3243	55.2019	35.2381
100.718	110.276	96.7902		110.872	112.995	108.115		85.9595	124.995	115.454		103.265	74.3247	86.1271		85.0765	92.9972	25.6481		86.3145	59.9235	2.99456

## Sheet: Fig. 5c
LDH assays
CTL		KUP-1 0.4 mg/mL		O2@KUP-1 0.4 mg/mL
Dark	PDT	Dark	PDT	Dark	PDT
5.7899	7.2257	22.1154	61.5515	35.5567	78.5512
7.15479	8.2215	39.8552	30.1245	5.1159	34.5567
13.1156	5.1257	7.8815	67.2251	30.5133	72.6319
11.1579	30.5687	35.1123	27.2135	8.5798	42.5489
33.1547	15.2147	5.5978	45.5557	6.5599	42.0258

## Sheet: Fig. 5d
Hemolysis assay
Neg.	Pos.	1	2	3	4
0.04519	100.633	0.04519	5.73882	0.31631	16.1771
0.04519	100.226	0.18075	2.21419	4.11207	5.87438
-0.09038	99.1414	0.04519	8.99232	8.58563	5.46769

## Sheet: Supplementary Fig. 29
Cytotoxicity assays (U87MG)
KUP-2	KUP-2(L)	O2@KUP-2(L)		KUP-2	KUP-2(L)	O2@KUP-2(L)		KUP-2	KUP-2(L)	O2@KUP-2(L)		KUP-2	KUP-2(L)	O2@KUP-2(L)		KUP-2	KUP-2(L)	O2@KUP-2(L)		KUP-2	KUP-2(L)	O2@KUP-2(L)
104.007	98.5637	102.689	--	113.443	100.382	116.303	--	110.168	99.9125	111.768	--	111.143	95.1664	105.407	--	110.111	128.965	115.071	--	100.718	99.2312	100.774
98.2617	97.3392	98.9917	--	111.597	89.4121	116.069	--	111.067	101.05	129.07	--	110.499	109.285	122.192	--	112.799	109.888	113.044	--	104.276	93.7624	106.279
97.7317	104.097	98.3195	--	100.557	118.971	117.998	--	105.133	124.776	137.657	--	106.354	123.031	128.393	--	110.111	116.922	116.629	--	99.7902	102.9	103.239
Cytotoxicity assays (C6)
KUP-2	KUP-2(L)	O2@KUP-2(L)		KUP-2	KUP-2(L)	O2@KUP-2(L)		KUP-2	KUP-2(L)	O2@KUP-2(L)		KUP-2	KUP-2(L)	O2@KUP-2(L)		KUP-2	KUP-2(L)	O2@KUP-2(L)		KUP-2	KUP-2(L)	O2@KUP-2(L)
98.3299	109.837	101.592	--	105.758	98.6566	106.607	--	93.3776	111.193	109.612	--	91.3464	92.0634	112.47	--	96.3374	95.035	112.747	--	116.514	99.1952	101.85
102.682	86.9931	91.2851	--	92.952	74.1967	75.5577	--	118.777	123.005	113.466	--	89.7795	111.787	126.686	--	82.8347	96.4093	123.717	--	104.017	99.1766	112.47
98.9876	103.17	107.123	--	126.283	83.6687	101.5	--	111.059	93.7906	122.445	--	112.045	84.7087	119.827	--	107.499	100.941	101.039	--	103.843	120.795	116.158
Cytotoxicity assays (HeLa)
KUP-2	KUP-2(L)	O2@KUP-2(L)		KUP-2	KUP-2(L)	O2@KUP-2(L)		KUP-2	KUP-2(L)	O2@KUP-2(L)		KUP-2	KUP-2(L)	O2@KUP-2(L)		KUP-2	KUP-2(L)	O2@KUP-2(L)		KUP-2	KUP-2(L)	O2@KUP-2(L)
108.092	99.9017	102.661	--	108.806	124.673	110.68	--	115.63	118.218	115.247	--	110.854	88.6428	87.9373	--	100.472	100.657	91.6328	--	101.724	87.38	99.9884
94.1165	101.046	97.9082	--	88.7324	114.654	115.572	--	120.452	128.167	127.949	--	97.9088	103.065	101.232	--	96.434	101.318	101.267	--	92.0448	85.9638	84.6485
97.7917	99.0519	99.4306	--	104.709	109.803	131.784	--	132.227	107.832	114.875	--	110.807	87.6987	90.3428	--	95.0061	96.8568	79.6979	--	107.846	94.9213	81.9175

## Sheet: Supplementary Fig. 30
Hemolysis assay
Neg.	Pos.	1	2	3	4
0.04519	100.633	0.04519	0.04519	2.07863	0.31631
0.04519	100.226	0.18075	0.04519	2.21419	1.26525
-0.09038	99.1414	0.04519	0.04519	1.53638	0.31631

## Sheet: Table 1
IC rate constant
NAMD simulation
KUP-1(OH) monomer			KUP-1(OH) oligomer			KUP-1m monomer			KUP-1m oligomer			KUP-1 monomer
time (fs)	p(S1)		time (fs)	p(S1)		time (fs)	p(S1)		time (fs)	p(S1)		time (fs)	p(S1)
0	1		0	0.999929		0	0.999969		0	1		0	0.999949
1	1		1	0.999847		1	0.999939		1	1		1	0.999724
2	1		2	0.999816		2	0.999898		2	1		2	0.99949
3	1		3	0.999745		3	0.999847		3	1		3	0.999214
4	1		4	0.999622		4	0.999806		4	1		4	0.998847
5	1		5	0.999612		5	0.999663		5	0.999998		5	0.9985
6	1		6	0.999582		6	0.999592		6	0.999998		6	0.998031
7	1		7	0.99951		7	0.998684		7	0.99998		7	0.997561
8	1		8	0.999449		8	0.998418		8	0.999963		8	0.997
9	0.999969		9	0.999357		9	0.998235		9	0.999956		9	0.996255
10	0.999949		10	0.999347		10	0.998051		10	0.999918		10	0.995704
11	0.999949		11	0.999316		11	0.997939		11	0.99989		11	0.995102
12	0.999929		12	0.999204		12	0.997735		12	0.999883		12	0.994663
13	0.999918		13	0.999184		13	0.997449		13	0.999879		13	0.994071
14	0.999918		14	0.999133		14	0.997173		14	0.999879		14	0.993571
15	0.999918		15	0.999092		15	0.996469		15	0.999861		15	0.993031
16	0.999908		16	0.998959		16	0.996061		16	0.999793		16	0.992643
17	0.999908		17	0.998918		17	0.994959		17	0.999745		17	0.992214
18	0.999898		18	0.998908		18	0.994653		18	0.999687		18	0.991694
19	0.999878		19	0.998806		19	0.994449		19	0.999687		19	0.990959
20	0.999878		20	0.998622		20	0.994122		20	0.999631		20	0.990398
21	0.999867		21	0.998541		21	0.993878		21	0.999625		21	0.989888
22	0.999867		22	0.99848		22	0.993643		22	0.99961		22	0.989194
23	0.999867		23	0.998439		23	0.993153		23	0.999544		23	0.988592
24	0.999857		24	0.998327		24	0.992929		24	0.999518		24	0.988092
25	0.999827		25	0.998082		25	0.992582		25	0.999503		25	0.98751
26	0.999827		26	0.99799		26	0.992061		26	0.999406		26	0.987122
27	0.999816		27	0.997929		27	0.990949		27	0.999349		27	0.986673
28	0.999806		28	0.997786		28	0.990643		28	0.999181		28	0.98601
29	0.999776		29	0.997684		29	0.990194		29	0.999125		29	0.985347
30	0.999776		30	0.997571		30	0.989929		30	0.999094		30	0.984776
31	0.999745		31	0.997459		31	0.989745		31	0.999094		31	0.984276
32	0.999735		32	0.997276		32	0.989449		32	0.999058		32	0.983745
33	0.999735		33	0.997235		33	0.98898		33	0.999022		33	0.983235
34	0.999724		34	0.997194		34	0.988561		34	0.998986		34	0.982724
35	0.999714		35	0.997092		35	0.988133		35	0.99893		35	0.982306
36	0.999694		36	0.996714		36	0.987429		36	0.998894		36	0.981806
37	0.999694		37	0.996663		37	0.986214		37	0.998777		37	0.981316
38	0.999684		38	0.996633		38	0.985724		38	0.998659		38	0.980847
39	0.999663		39	0.996337		39	0.985327		39	0.998593		39	0.980184
40	0.999612		40	0.996153		40	0.984898		40	0.998537		40	0.979704
41	0.999602		41	0.994735		41	0.984602		41	0.998481		41	0.979153
42	0.999602		42	0.994592		42	0.984235		42	0.998404		42	0.978694
43	0.999602		43	0.99451		43	0.983306		43	0.998337		43	0.97801
44	0.999602		44	0.994378		44	0.982939		44	0.998271		44	0.9775
45	0.999602		45	0.993847		45	0.982306		45	0.998194		45	0.97701
46	0.999592		46	0.993714		46	0.981602		46	0.998097		46	0.976561
47	0.999571		47	0.993653		47	0.980286		47	0.99797		47	0.976143
48	0.999561		48	0.99352		48	0.979684		48	0.997913		48	0.975663
49	0.999561		49	0.993286		49	0.979224		49	0.997878		49	0.97501
50	0.999561		50	0.993071		50	0.978735		50	0.997791		50	0.974388
51	0.999531		51	0.992153		51	0.978235		51	0.997724		51	0.973959
52	0.999531		52	0.991776		52	0.977622		52	0.997607		52	0.973337
53	0.999531		53	0.991653		53	0.976602		53	0.997408		53	0.972714
54	0.999531		54	0.991469		54	0.976224		54	0.997341		54	0.972153
55	0.99951		55	0.991071		55	0.975643		55	0.997265		55	0.971592
56	0.999459		56	0.990735		56	0.974888		56	0.997076		56	0.971051
57	0.999429		57	0.9905		57	0.973724		57	0.996958		57	0.970602
58	0.999429		58	0.990439		58	0.973163		58	0.9968		58	0.970071
59	0.999429		59	0.99		59	0.972541		59	0.996713		59	0.969235
60	0.999418		60	0.989806		60	0.97199		60	0.996576		60	0.968592
61	0.999398		61	0.988898		61	0.97151		61	0.996427		61	0.967867
62	0.999378		62	0.988837		62	0.970796		62	0.996341		62	0.967306
63	0.999347		63	0.988755		63	0.969316		63	0.996203		63	0.966684
64	0.999337		64	0.988418		64	0.968837		64	0.996085		64	0.966102
65	0.999316		65	0.98799		65	0.967827		65	0.996039		65	0.965398
66	0.999316		66	0.986694		66	0.96699		66	0.995881		66	0.964582
67	0.999306		67	0.986633		67	0.965408		67	0.995784		67	0.96399
68	0.999296		68	0.986541		68	0.964296		68	0.995636		68	0.963378
69	0.999286		69	0.985847		69	0.963133		69	0.995518		69	0.962714
70	0.999286		70	0.985745		70	0.962204		70	0.995472		70	0.962214
71	0.999235		71	0.985		71	0.961235		71	0.995018		71	0.961633
72	0.999224		72	0.984908		72	0.960061		72	0.994829		72	0.961184
73	0.999224		73	0.984827		73	0.958204		73	0.994661		73	0.960459
74	0.999224		74	0.984714		74	0.957531		74	0.994523		74	0.959888
75	0.999184		75	0.98401		75	0.95601		75	0.994181		75	0.959337
76	0.999184		76	0.982398		76	0.955133		76	0.993911		76	0.958408
77	0.999173		77	0.982194		77	0.954653		77	0.993681		77	0.957878
78	0.999173		78	0.982173		78	0.953551		78	0.993512		78	0.957276
79	0.999173		79	0.981378		79	0.952102		79	0.993058		79	0.956602
80	0.999092		80	0.981224		80	0.950786		80	0.991992		80	0.955908
81	0.999082		81	0.980337		81	0.949684		81	0.991487		81	0.955378
82	0.999051		82	0.980286		82	0.948337		82	0.991022		82	0.954867
83	0.99901		83	0.980204		83	0.947102		83	0.990405		83	0.954153
84	0.999		84	0.980204		84	0.94649		84	0.990134		84	0.953531
85	0.99899		85	0.979816		85	0.945561		85	0.989945		85	0.952888
86	0.99898		86	0.977643		86	0.944541		86	0.989573		86	0.952204
87	0.998918		87	0.977092		87	0.943735		87	0.989313		87	0.951571
88	0.998878		88	0.976949		88	0.942684		88	0.988879		88	0.951082
89	0.998878		89	0.976337		89	0.941398		89	0.988414		89	0.950459
90	0.998867		90	0.976214		90	0.940265		90	0.987409		90	0.949878
91	0.998847		91	0.975469		91	0.938969		91	0.987139		91	0.949133
92	0.998837		92	0.975327		92	0.937786		92	0.986868		92	0.94848
93	0.998837		93	0.975316		93	0.936214		93	0.985945		93	0.947827
94	0.998837		94	0.975245		94	0.935459		94	0.985552		94	0.947235
95	0.998755		95	0.974673		95	0.93451		95	0.985169		95	0.946633
96	0.997939		96	0.972918		96	0.933378		96	0.984807		96	0.945724
97	0.997939		97	0.971939		97	0.932755		97	0.984638		97	0.945306
98	0.997939		98	0.971949		98	0.931633		98	0.983347		98	0.944643
99	0.997888		99	0.971265		99	0.930276		99	0.983199		99	0.943959
100	0.997857		100	0.971184		100	0.929327		100	0.982898		100	0.943214
101	0.997857		101	0.970194		101	0.927816		101	0.982515		101	0.9425
102	0.997857		102	0.970235		102	0.926347		102	0.981959		102	0.941847
103	0.997847		103	0.970122		103	0.924673		103	0.981311		103	0.941051
104	0.997837		104	0.969969		104	0.92398		104	0.980918		104	0.940622
105	0.997816		105	0.96952		105	0.922969		105	0.980494		105	0.940122
106	0.996735		106	0.967857		106	0.921786		106	0.979999		106	0.93901
107	0.996592		107	0.967816		107	0.921041		107	0.979331		107	0.938398
108	0.996571		108	0.967735		108	0.919796		108	0.97753		108	0.937918
109	0.996561		109	0.965969		109	0.918378		109	0.977147		109	0.937439
110	0.996561		110	0.965867		110	0.916847		110	0.976774		110	0.936653
111	0.996551		111	0.965449		111	0.91549		111	0.976065		111	0.93598
112	0.996541		112	0.965408		112	0.914194		112	0.975652		112	0.935378
113	0.996531		113	0.965316		113	0.912622		113	0.974861		113	0.934786
114	0.996531		114	0.964347		114	0.911643		114	0.974499		114	0.934276
115	0.996449		115	0.963918		115	0.910571		115	0.974044		115	0.933643
116	0.995357		116	0.962439		116	0.90951		116	0.973498		116	0.932837
117	0.995316		117	0.962378		117	0.908755		117	0.972871		117	0.932469
118	0.995306		118	0.962429		118	0.907663		118	0.970406		118	0.932
119	0.995276		119	0.961173		119	0.90652		119	0.96985		119	0.931276
120	0.995276		120	0.960939		120	0.904459		120	0.968937		120	0.930694
121	0.995276		121	0.960418		121	0.903112		121	0.96835		121	0.930061
122	0.995276		122	0.960469		122	0.901306		122	0.967039		122	0.929276
123	0.995296		123	0.960418		123	0.899827		123	0.965737		123	0.928663
124	0.995153		124	0.960296		124	0.899041		124	0.964783		124	0.928163
125	0.995153		125	0.959969		125	0.89801		125	0.963809		125	0.927612
126	0.994296		126	0.95751		126	0.896827		126	0.963314		126	0.927061
127	0.994255		127	0.957429		127	0.896041		127	0.962829		127	0.926582
128	0.994235		128	0.957316		128	0.894643		128	0.959956		128	0.926143
129	0.994204		129	0.95602		129	0.893398		129	0.959838		129	0.925541
130	0.994184		130	0.95599		130	0.891245		130	0.958224		130	0.924776
131	0.994133		131	0.955622		131	0.889776		131	0.957609		131	0.924224
132	0.994061		132	0.95552		132	0.888102		132	0.955883		132	0.923429
133	0.994092		133	0.95549		133	0.886633		133	0.954666		133	0.922663
134	0.994082		134	0.955459		134	0.885908		134	0.95348		134	0.922143
135	0.993898		135	0.955122		135	0.885133		135	0.952519		135	0.921663
136	0.992959		136	0.953255		136	0.884112		136	0.950353		136	0.921031
137	0.992878		137	0.953112		137	0.88352		137	0.9488		137	0.920592
138	0.992857		138	0.953031		138	0.882235		138	0.945849		138	0.920112
139	0.992786		139	0.951939		139	0.880888		139	0.945459		139	0.919418
140	0.992755		140	0.951867		140	0.879		140	0.944406		140	0.918735
141	0.992837		141	0.951286		141	0.877847		141	0.943761		141	0.918235
142	0.992878		142	0.951224		142	0.876265		142	0.941656		142	0.91749
143	0.992939		143	0.951194		143	0.874745		143	0.940379		143	0.916796
144	0.992929		144	0.951143		144	0.874031		144	0.93903		144	0.916357
145	0.992949		145	0.950908		145	0.873347		145	0.937844		145	0.915837
146	0.992265		146	0.949327		146	0.872327		146	0.936015		146	0.915204
147	0.992173		147	0.949184		147	0.871449		147	0.934737		147	0.914531
148	0.992163		148	0.948724		148	0.870449		148	0.932531		148	0.914051
149	0.991959		149	0.947908		149	0.869265		149	0.931865		149	0.913378
150	0.991949		150	0.947847		150	0.86751		150	0.931129		150	0.912551
151	0.992051		151	0.947133		151	0.866214		151	0.930198		151	0.911939
152	0.992051		152	0.947041		152	0.864704		152	0.92691		152	0.911265
153	0.992051		153	0.947031		153	0.8635		153	0.926122		153	0.910857
154	0.992031		154	0.947		154	0.86252		154	0.924926		154	0.910357
155	0.99198		155	0.946653		155	0.861643		155	0.924179		155	0.909847
156	0.99098		156	0.945204		156	0.860735		156	0.922952		156	0.909367
157	0.990898		157	0.945204		157	0.859918		157	0.921858		157	0.908776
158	0.990908		158	0.944765		158	0.858908		158	0.92057		158	0.908296
159	0.990776		159	0.944408		159	0.857724		159	0.919792		159	0.907765
160	0.990755		160	0.944245		160	0.856051		160	0.9188		160	0.906867
161	0.990745		161	0.943622		161	0.854398		161	0.916278		161	0.906337
162	0.990714		162	0.943612		162	0.852857		162	0.915092		162	0.905684
163	0.990796		163	0.943643		163	0.851224		163	0.914171		163	0.905051
164	0.990816		164	0.94351		164	0.850551		164	0.913404		164	0.904459
165	0.990816		165	0.943398		165	0.849714		165	0.913017		165	0.903949
166	0.99001		166	0.942		166	0.848633		166	0.912078		166	0.903459
167	0.989918		167	0.941949		167	0.847908		167	0.911119		167	0.902786
168	0.989724		168	0.941551		168	0.846837		168	0.909813		168	0.902286
169	0.989602		169	0.94099		169	0.845418		169	0.909394		169	0.901653
170	0.989582		170	0.940878		170	0.843898		170	0.908741		170	0.900786
171	0.989643		171	0.940541		171	0.84248		171	0.907955		171	0.900214
172	0.989633		172	0.94051		172	0.84099		172	0.907485		172	0.899551
173	0.989612		173	0.940612		173	0.839541		173	0.906995		173	0.899153
174	0.989571		174	0.940541		174	0.838786		174	0.906505		174	0.89851
175	0.98951		175	0.940255		175	0.838082		175	0.906168		175	0.898
176	0.988561		176	0.938643		176	0.836786		176	0.90577		176	0.897459
177	0.98851		177	0.938296		177	0.835949		177	0.90528		177	0.896898
178	0.988469		178	0.938204		178	0.834755		178	0.903831		178	0.896388
179	0.988398		179	0.937582		179	0.833429		179	0.903361		179	0.895786
180	0.988367		180	0.937449		180	0.832031		180	0.90282		180	0.89499
181	0.988622		181	0.936643		181	0.830582		181	0.90232		181	0.894429
182	0.988602		182	0.936582		182	0.829214		182	0.901565		182	0.8935
183	0.988571		183	0.936653		183	0.827735		183	0.901167		183	0.893092
184	0.988561		184	0.936612		184	0.82702		184	0.900575		184	0.892571
185	0.988561		185	0.936194		185	0.826194		185	0.899983		185	0.892112
186	0.987531		186	0.934776		186	0.824398		186	0.899156		186	0.891633
187	0.987378		187	0.934653		187	0.823245		187	0.898207		187	0.891306
188	0.987296		188	0.934643		188	0.822133		188	0.897462		188	0.890857
189	0.987204		189	0.934102		189	0.820786		189	0.897063		189	0.890163
190	0.987163		190	0.934031		190	0.819296		190	0.896431		190	0.889347
191	0.987357		191	0.933724		191	0.817949		191	0.895879		191	0.888827
192	0.986378		192	0.933806		192	0.816459		192	0.895349		192	0.887929
193	0.986327		193	0.933847		193	0.814724		193	0.895001		193	0.887408
194	0.986296		194	0.93352		194	0.814051		194	0.894532		194	0.886816
195	0.986245		195	0.932816		195	0.813316		195	0.894093		195	0.886133
196	0.985296		196	0.931653		196	0.810806		196	0.893256		196	0.885582
197	0.984347		197	0.931408		197	0.809694		197	0.892154		197	0.884929
198	0.984265		198	0.931255		198	0.8085		198	0.891613		198	0.884357
199	0.984204		199	0.930704		199	0.807153		199	0.891296		199	0.883888
200	0.984224		200	0.930204		200	0.805684		200	0.890827		200	0.883204
201	0.984378		201	0.929571		201	0.804133		201	0.89053		201	0.88252
202	0.98299		202	0.929592		202	0.802755		202	0.89001		202	0.881724
203	0.982959		203	0.929633		203	0.801143		203	0.889591		203	0.881316
204	0.982949		204	0.929378		204	0.800388		204	0.889264		204	0.880704
205	0.982939		205	0.928847		205	0.799551		205	0.888672		205	0.880296
206	0.982112		206	0.927429		206	0.796929		206	0.886417		206	0.879847
207	0.981857		207	0.927408		207	0.795796		207	0.885499		207	0.879367
208	0.981612		208	0.927245		208	0.794357		208	0.883998		208	0.878857
209	0.981551		209	0.927388		209	0.792939		209	0.883763		209	0.878357
210	0.981582		210	0.926939		210	0.791327		210	0.883335		210	0.877653
211	0.981663		211	0.926429		211	0.790082		211	0.882722		211	0.877173
212	0.980633		212	0.926398		212	0.788571		212	0.882059		212	0.876265
213	0.980643		213	0.926653		213	0.787184		213	0.881395		213	0.875724
214	0.980684		214	0.92649		214	0.786541		214	0.881069		214	0.875133
215	0.980643		215	0.926184		215	0.785673		215	0.880721		215	0.874612
216	0.979602		216	0.924439		216	0.783194		216	0.879333		216	0.874214
217	0.978878		217	0.924378		217	0.781959		217	0.878935		217	0.873653
218	0.978265		218	0.924388		218	0.780112		218	0.878088		218	0.873184
219	0.978276		219	0.92448		219	0.778337		219	0.877394		219	0.872704
220	0.978337		220	0.923959		220	0.776673		220	0.876639		220	0.87202
221	0.978398		221	0.923561		221	0.775337		221	0.8762		221	0.87151
222	0.977		222	0.923531		222	0.774143		222	0.875557		222	0.870633
223	0.977082		223	0.923622		223	0.773031		223	0.874689		223	0.870031
224	0.977092		224	0.923704		224	0.772		224	0.874403		224	0.869622
225	0.977194		225	0.923347		225	0.771092		225	0.873954		225	0.869112
226	0.976204		226	0.92199		226	0.768204		226	0.872413		226	0.868622
227	0.975959		227	0.922041		227	0.766959		227	0.872097		227	0.867898
228	0.975337		228	0.921847		228	0.765276		228	0.871443		228	0.867418
229	0.975224		229	0.921959		229	0.763571		229	0.870759		229	0.866643
230	0.975235		230	0.921684		230	0.762276		230	0.869616		230	0.865867
231	0.975337		231	0.921224		231	0.760949		231	0.868637		231	0.865541
232	0.974031		232	0.921153		232	0.759837		232	0.868157		232	0.864704
233	0.97399		233	0.921224		233	0.758561		233	0.86782		233	0.86402
234	0.973939		234	0.921561		234	0.757745		234	0.867442		234	0.863561
235	0.973908		235	0.921265		235	0.756755		235	0.866911		235	0.862939
236	0.973061		236	0.920408		236	0.753102		236	0.864003		236	0.862541
237	0.972827		237	0.920429		237	0.751888		237	0.863635		237	0.861888
238	0.972286		238	0.920337		238	0.750031		238	0.862666		238	0.861388
239	0.972286		239	0.920367		239	0.748459		239	0.863228		239	0.860643
240	0.972306		240	0.919898		240	0.746561		240	0.860957		240	0.859806
241	0.972429		241	0.919878		241	0.745337		241	0.860288		241	0.859388
242	0.971153		242	0.92002		242	0.743837		242	0.859303		242	0.858796
243	0.971102		243	0.920112		243	0.742439		243	0.858767		243	0.858265
244	0.971143		244	0.920327		244	0.7415		244	0.858323		244	0.857755
245	0.971184		245	0.920408		245	0.740214		245	0.857797		245	0.857224
246	0.969949		246	0.919694		246	0.736776		246	0.8552		246	0.856867
247	0.969724		247	0.919816		247	0.735408		247	0.854552		247	0.855929
248	0.969612		248	0.919816		248	0.73351		248	0.853536		248	0.855347
249	0.969592		249	0.919918		249	0.731939		249	0.852908		249	0.854643
250	0.969612		250	0.919643		250	0.730031		250	0.851087		250	0.853898
251	0.969796		251	0.919276		251	0.728633		251	0.850428		251	0.853459
252	0.967959		252	0.919367		252	0.727398		252	0.849902		252	0.852755
253	0.967959		253	0.919459		253	0.725765		253	0.849448		253	0.852102
254	0.967969		254	0.919469		254	0.724724		254	0.848871		254	0.85152
255	0.96798		255	0.919347		255	0.723561		255	0.848284		255	0.850959
256	0.966704		256	0.917969		256	0.720082		256	0.845309		256	0.85051
257	0.966602		257	0.91801		257	0.718673		257	0.844835		257	0.849735
258	0.966163		258	0.91801		258	0.716612		258	0.843952		258	0.849214
259	0.966163		259	0.918122		259	0.714602		259	0.843344		259	0.848653
260	0.966204		260	0.917622		260	0.712306		260	0.842502		260	0.847776
261	0.966337		261	0.91749		261	0.710755		261	0.841242		261	0.847367
262	0.964898		262	0.917531		262	0.709378		262	0.840644		262	0.846663
263	0.964918		263	0.917724		263	0.708133		263	0.840169		263	0.846031
264	0.964918		264	0.917582		264	0.707388		264	0.839715		264	0.845612
265	0.964969		265	0.917571		265	0.706398		265	0.839291		265	0.845112
266	0.963898		266	0.916571		266	0.702969		266	0.83647		266	0.844592
267	0.963816		267	0.916418		267	0.701551		267	0.836036		267	0.84398
268	0.9635		268	0.916388		268	0.699316		268	0.835051		268	0.84348
269	0.96352		269	0.916551		269	0.697602		269	0.834566		269	0.842959
270	0.96349		270	0.916337		270	0.695153		270	0.832764		270	0.842122
271	0.963663		271	0.91649		271	0.693704		271	0.831738		271	0.841602
272	0.962469		272	0.9165		272	0.692041		272	0.831264		272	0.840888
273	0.962459		273	0.916653		273	0.690653		273	0.830615		273	0.840357
274	0.962449		274	0.916643		274	0.689959		274	0.83011		274	0.839806
275	0.96248		275	0.916571		275	0.688878		275	0.829176		275	0.839357
276	0.961439		276	0.915163		276	0.685643		276	0.826456		276	0.838929
277	0.961316		277	0.915173		277	0.684449		277	0.825584		277	0.838173
278	0.961082		278	0.915194		278	0.682551		278	0.824282		278	0.837633
279	0.961112		279	0.915316		279	0.680908		279	0.823256		279	0.83698
280	0.961163		280	0.914939		280	0.678673		280	0.821057		280	0.835959
281	0.961265		281	0.915204		281	0.677112		281	0.820266		281	0.835449
282	0.960388		282	0.914684		282	0.675531		282	0.819342		282	0.834684
283	0.960418		283	0.91499		283	0.674173		283	0.818204		283	0.834051
284	0.960439		284	0.914561		284	0.673408		284	0.817648		284	0.833469
285	0.96048		285	0.914561		285	0.672204		285	0.816806		285	0.832908
286	0.959469		286	0.913378		286	0.669541		286	0.814168		286	0.832337
287	0.959347		287	0.913347		287	0.668388		287	0.813315		287	0.831673
288	0.958939		288	0.913153		288	0.666408		288	0.811871		288	0.831122
289	0.958888		289	0.913276		289	0.664898		289	0.811039		289	0.830378
290	0.958949		290	0.91299		290	0.662786		290	0.808421		290	0.8295
291	0.959051		291	0.913306		291	0.660949		291	0.806916		291	0.829102
292	0.957908		292	0.91299		292	0.659541		292	0.805737		292	0.828276
293	0.957939		293	0.913184		293	0.658316		293	0.805007		293	0.827806
294	0.957969		294	0.913204		294	0.657704		294	0.804614		294	0.827133
295	0.957939		295	0.913133		295	0.656755		295	0.803527		295	0.826571
296	0.956969		296	0.911806		296	0.654163		296	0.801509		296	0.826082
297	0.956633		297	0.911765		297	0.653163		297	0.801509		297	0.825449
298	0.956153		298	0.911724		298	0.651551		298	0.800119		298	0.824969
299	0.956143		299	0.911786		299	0.650184		299	0.799158		299	0.824184
300	0.956102		300	0.911418		300	0.648357		300	0.797033		300	0.823306
301	0.956296		301	0.911153		301	0.646408		301	0.795673		301	0.822837
302	0.954898		302	0.911122		302	0.645357		302	0.794834		302	0.821929
303	0.954806		303	0.911224		303	0.644551		303	0.794127		303	0.821214
304	0.954827		304	0.910592		304	0.643878		304	0.793778		304	0.82049
305	0.954929		305	0.910531		305	0.64298		305	0.792888		305	0.820031
306	0.953929		306	0.909969		306	0.641235		306	0.78959		306	0.8195
307	0.95352		307	0.909684		307	0.640235		307	0.788148		307	0.818898
308	0.953143		308	0.909398		308	0.638837		308	0.786942		308	0.818347
309	0.953204		309	0.909663		309	0.637041		309	0.786021		309	0.817653
310	0.953214		310	0.909347		310	0.63549		310	0.783998		310	0.816908
311	0.953306		311	0.909602		311	0.633918		311	0.782547		311	0.816459
312	0.952214		312	0.909663		312	0.632816		312	0.781585		312	0.815796
313	0.952194		313	0.909796		313	0.631959		313	0.780063		313	0.815204
314	0.952204		314	0.90952		314	0.631439		314	0.779774		314	0.81452
315	0.952184		315	0.909531		315	0.630837		315	0.779139		315	0.813939
316	0.951296		316	0.908551		316	0.628969		316	0.776943		316	0.813378
317	0.950959		317	0.908531		317	0.627837		317	0.775961		317	0.812765
318	0.950398		318	0.908204		318	0.626398		318	0.774367		318	0.812235
319	0.950439		319	0.908316		319	0.624714		319	0.773344		319	0.811541
320	0.95051		320	0.908102		320	0.6225		320	0.77176		320	0.810735
321	0.950673		321	0.908347		321	0.621184		321	0.770798		321	0.810296
322	0.949684		322	0.908337		322	0.620224		322	0.769755		322	0.809633
323	0.949776		323	0.90852		323	0.619347		323	0.768998		323	0.809
324	0.949755		324	0.908204		324	0.618755		324	0.768669		324	0.808429
325	0.949765		325	0.908184		325	0.617949		325	0.767799		325	0.808051
326	0.949031		326	0.907694		326	0.616265		326	0.765266		326	0.807571
327	0.948673		327	0.907531		327	0.615112		327	0.763917		327	0.807041
328	0.948102		328	0.907347		328	0.613837		328	0.762975		328	0.806418
329	0.948153		329	0.907551		329	0.612429		329	0.762095		329	0.805816
330	0.948143		330	0.907347		330	0.610663		330	0.760644		330	0.805163
331	0.948082		331	0.907643		331	0.609306		331	0.759213		331	0.804551
332	0.946786		332	0.90751		332	0.608429		332	0.758241		332	0.804092
333	0.946755		333	0.906867		333	0.607755		333	0.757892		333	0.80349
334	0.946714		334	0.906643		334	0.607153		334	0.757583		334	0.802929
335	0.946694		335	0.906673		335	0.606663		335	0.757142		335	0.80249
336	0.945837		336	0.906592		336	0.604439		336	0.755028		336	0.801888
337	0.94552		337	0.906612		337	0.603398		337	0.75425		337	0.801265
338	0.944918		338	0.906459		338	0.602357		338	0.753523		338	0.800684
339	0.945061		339	0.90651		339	0.601112		339	0.753122		339	0.800112
340	0.945061		340	0.906327		340	0.599449		340	0.752171		340	0.799561
341	0.944735		341	0.90651		341	0.598235		341	0.751577		341	0.798939
342	0.943388		342	0.906388		342	0.597429		342	0.751044		342	0.798408
343	0.943296		343	0.905786		343	0.596837		343	0.750694		343	0.797816
344	0.943204		344	0.905469		344	0.596378		344	0.750345		344	0.797255
345	0.943163		345	0.905398		345	0.595663		345	0.749792		345	0.796837
346	0.942265		346	0.905071		346	0.593663		346	0.747401		346	0.796214
347	0.942153		347	0.904908		347	0.592704		347	0.746338		347	0.795796
348	0.942		348	0.9045		348	0.591806		348	0.745805		348	0.795255
349	0.941898		349	0.904643		349	0.590939		349	0.744915		349	0.794449
350	0.941857		350	0.904214		350	0.589378		350	0.743831		350	0.793622
351	0.941847		351	0.904265		351	0.587867		351	0.742849		351	0.792918
352	0.940561		352	0.904204		352	0.586592		352	0.741999		352	0.792388
353	0.940541		353	0.903714		353	0.585969		353	0.741548		353	0.791765
354	0.940541		354	0.902633		354	0.585367		354	0.741148		354	0.791061
355	0.940531		355	0.902684		355	0.584827		355	0.740737		355	0.790602
356	0.939755		356	0.902459		356	0.582776		356	0.738888		356	0.790041
357	0.940306		357	0.902459		357	0.581745		357	0.738008		357	0.789663
358	0.939959		358	0.902429		358	0.580837		358	0.736954		358	0.789163
359	0.93998		359	0.90198		359	0.580031		359	0.736452		359	0.788653
360	0.94001		360	0.901949		360	0.578531		360	0.735215		360	0.788061
361	0.939561		361	0.901745		361	0.577378		361	0.734569		361	0.787643
362	0.938449		362	0.901796		362	0.576367		362	0.733914		362	0.787
363	0.938337		363	0.901235		363	0.575714		363	0.73332		363	0.786429
364	0.938245		364	0.900622		364	0.575082		364	0.733021		364	0.785582
365	0.938327		365	0.900306		365	0.574357		365	0.732611		365	0.785194
366	0.937316		366	0.900337		366	0.571847		366	0.731292		366	0.78452
367	0.937602		367	0.900347		367	0.570276		367	0.730249		367	0.78401
368	0.935714		368	0.900194		368	0.569714		368	0.728563		368	0.78352
369	0.935724		369	0.9		369	0.569092		369	0.727969		369	0.78302
370	0.935837		370	0.899929		370	0.567806		370	0.726119		370	0.782306
371	0.935398		371	0.899857		371	0.566857		371	0.725556		371	0.781816
372	0.934133		372	0.899898		372	0.56598		372	0.724818		372	0.781265
373	0.934184		373	0.898898		373	0.565327		373	0.724224		373	0.78051
374	0.934378		374	0.898306		374	0.564857		374	0.723916		374	0.779694
375	0.934347		375	0.89801		375	0.564418		375	0.723607		375	0.779276
376	0.933571		376	0.89802		376	0.561929		376	0.722166		376	0.778776
377	0.933857		377	0.898031		377	0.559704		377	0.721296		377	0.778214
378	0.933918		378	0.897857		378	0.559265		378	0.720447		378	0.777684
379	0.933939		379	0.897245		379	0.558765		379	0.720447		379	0.77702
380	0.93398		380	0.89699		380	0.557755		380	0.719314		380	0.776388
381	0.933469		381	0.897245		381	0.556806		381	0.718804		381	0.775888
382	0.932735		382	0.897459		382	0.555929		382	0.717926		382	0.775235
383	0.932786		383	0.897582		383	0.555306		383	0.717272		383	0.774745
384	0.932745		384	0.897224		384	0.554847		384	0.717241		384	0.774061
385	0.932755		385	0.897071		385	0.554255		385	0.716853		385	0.773592
386	0.931745		386	0.897173		386	0.552224		386	0.715618		386	0.773112
387	0.932224		387	0.897163		387	0.550582		387	0.71474		387	0.7725
388	0.932		388	0.89698		388	0.54999		388	0.713903		388	0.772133
389	0.93201		389	0.897031		389	0.549388		389	0.713209		389	0.771571
390	0.93198		390	0.896898		390	0.548082		390	0.711831		390	0.770918
391	0.932031		391	0.897082		391	0.545735		391	0.710606		391	0.770469
392	0.931122		392	0.897122		392	0.544847		392	0.709442		392	0.769857
393	0.931163		393	0.897245		393	0.544153		393	0.708595		393	0.769378
394	0.93101		394	0.896918		394	0.543735		394	0.708196		394	0.768429
395	0.93099		395	0.896755		395	0.543306		395	0.707798		395	0.76799
396	0.929755		396	0.896551		396	0.540816		396	0.706675		396	0.767561
397	0.929908		397	0.896704		397	0.539622		397	0.705573		397	0.767061
398	0.929918		398	0.896776		398	0.538918		398	0.704582		398	0.766684
399	0.929867		399	0.897102		399	0.538327		399	0.70347		399	0.766082
400	0.929816		400	0.896837		400	0.536255		400	0.701449		400	0.765255
401	0.929306		401	0.897153		401	0.533724		401	0.699908		401	0.764786
402	0.92799		402	0.897327		402	0.532867		402	0.698642		402	0.764306
403	0.928031		403	0.897184		403	0.532184		403	0.698091		403	0.763673
404	0.928184		404	0.89699		404	0.531816		404	0.697825		404	0.762449
405	0.928204		405	0.896765		405	0.531429		405	0.697569		405	0.76201
406	0.927214		406	0.89698		406	0.529378		406	0.6961		406	0.761469
407	0.927133		407	0.896755		407	0.528041		407	0.695018		407	0.760898
408	0.927071		408	0.896694		408	0.527459		408	0.694486		408	0.760418
409	0.927061		409	0.896745		409	0.526918		409	0.693569		409	0.759918
410	0.927071		410	0.896378		410	0.525327		410	0.691551		410	0.759194
411	0.926347		411	0.896765		411	0.522316		411	0.689705		411	0.758684
412	0.925143		412	0.896684		412	0.521806		412	0.688574		412	0.758224
413	0.925306		413	0.897041		413	0.521276		413	0.688096		413	0.757541
414	0.926367		414	0.896796		414	0.520765		414	0.687792		414	0.756276
415	0.926408		415	0.896602		415	0.520388		415	0.687559		415	0.755541
416	0.925388		416	0.896408		416	0.518061		416	0.68656		416	0.755102
417	0.925429		417	0.896347		417	0.516918		417	0.685592		417	0.75449
418	0.925561		418	0.896469		418	0.516439		418	0.683972		418	0.75399
419	0.92552		419	0.896224		419	0.515684		419	0.683218		419	0.753449
420	0.925531		420	0.89601		420	0.514133		420	0.680801		420	0.752684
421	0.925255		421	0.896122		421	0.511439		421	0.67917		421	0.752163
422	0.923388		422	0.896429		422	0.51048		422	0.677611		422	0.751531
423	0.923439		423	0.89648		423	0.510051		423	0.677112		423	0.75099
424	0.923735		424	0.896102		424	0.509541		424	0.676869		424	0.750143
425	0.923765		425	0.895959		425	0.509153		425	0.676483		425	0.749714
426	0.922724		426	0.896092		426	0.506939		426	0.675433		426	0.749235
427	0.922663		427	0.895837		427	0.505602		427	0.674618		427	0.748643
428	0.922684		428	0.895439		428	0.505122		428	0.673375		428	0.748194
429	0.922663		429	0.895408		429	0.504429		429	0.672571		429	0.747541
430	0.922684		430	0.89548		430	0.502837		430	0.67048		430	0.74701
431	0.922306		431	0.895704		431	0.499827		431	0.668451		431	0.746378
432	0.920388		432	0.895755		432	0.498908		432	0.667303		432	0.745806
433	0.920429		433	0.895867		433	0.498204		433	0.666745		433	0.745306
434	0.920541		434	0.895684		434	0.497735		434	0.666533		434	0.744439
435	0.92052		435	0.8955		435	0.497102		435	0.666158		435	0.74398
436	0.919592		436	0.895378		436	0.494908		436	0.663783		436	0.74349
437	0.9195		437	0.895316		437	0.493398		437	0.66298		437	0.743082
438	0.919469		438	0.895276		438	0.492918		438	0.662176		438	0.742643
439	0.919408		439	0.89498		439	0.491816		439	0.661026		439	0.742133
440	0.91952		440	0.894714		440	0.489592		440	0.659079		440	0.74151
441	0.919204		441	0.894684		441	0.486245		441	0.656816		441	0.741
442	0.918847		442	0.895082		442	0.485235		442	0.655288		442	0.740378
443	0.918908		443	0.895122		443	0.484551		443	0.65473		443	0.739847
444	0.919204		444	0.894847		444	0.483918		444	0.654304		444	0.738796
445	0.919122		445	0.894541		445	0.48351		445	0.653929		445	0.738459
446	0.917969		446	0.894571		446	0.481878		446	0.651656		446	0.738122
447	0.914173		447	0.894224		447	0.480378		447	0.65075		447	0.737622
448	0.914235		448	0.894133		448	0.479714		448	0.649253		448	0.737245
449	0.914143		449	0.894031		449	0.478704		449	0.648245		449	0.736694
450	0.914429		450	0.893796		450	0.476357		450	0.646697		450	0.73602
451	0.913969		451	0.893786		451	0.472673		451	0.644373		451	0.735612
452	0.912265		452	0.893265		452	0.471184		452	0.642723		452	0.735061
453	0.912429		453	0.892276		453	0.470612		453	0.642123		453	0.734316
454	0.912643		454	0.892		454	0.46999		454	0.641891		454	0.733245
455	0.912622		455	0.891796		455	0.469245		455	0.641271		455	0.732816
456	0.911296		456	0.891969		456	0.467969		456	0.640008		456	0.732418
457	0.911296		457	0.891827		457	0.466316		457	0.638725		457	0.731929
458	0.911337		458	0.891633		458	0.465837		458	0.63784		458	0.731388
459	0.911388		459	0.891561		459	0.465286		459	0.6367		459	0.730765
460	0.911398		460	0.890929		460	0.463969		460	0.635345		460	0.730133
461	0.91098		461	0.891		461	0.462071		461	0.63447		461	0.729531
462	0.909469		462	0.891418		462	0.461408		462	0.633718		462	0.728929
463	0.90952		463	0.891439		463	0.460459		463	0.632618		463	0.728255
464	0.909735		464	0.891561		464	0.459622		464	0.631835		464	0.727173
465	0.909571		465	0.89152		465	0.459051		465	0.631205		465	0.726653
466	0.908653		466	0.891592		466	0.45801		466	0.6298		466	0.726214
467	0.908612		467	0.89149		467	0.45649		467	0.628006		467	0.725571
468	0.908714		468	0.891245		468	0.455673		468	0.627162		468	0.725173
469	0.908663		469	0.891235		469	0.455347		469	0.626287		469	0.724633
470	0.908633		470	0.890786		470	0.453765		470	0.624881		470	0.724
471	0.908235		471	0.890765		471	0.451959		471	0.624221		471	0.723418
472	0.906786		472	0.890643		472	0.451204		472	0.623121		472	0.722694
473	0.906878		473	0.890653		473	0.450296		473	0.622338		473	0.722051
474	0.907214		474	0.890653		474	0.449612		474	0.621351		474	0.721031
475	0.907255		475	0.890541		475	0.44899		475	0.620976		475	0.720571
476	0.906245		476	0.890439		476	0.447827		476	0.62006		476	0.720214
477	0.906224		477	0.890367		477	0.446071		477	0.618532		477	0.719592
478	0.906255		478	0.890204		478	0.445347		478	0.617525		478	0.719245
479	0.906327		479	0.890194		479	0.444663		479	0.616507		479	0.718663
480	0.906347		480	0.889714		480	0.443122		480	0.615418		480	0.718
481	0.90598		481	0.889806		481	0.441153		481	0.614757		481	0.717449
482	0.904622		482	0.889786		482	0.440347		482	0.613902		482	0.716888
483	0.904765		483	0.889663		483	0.439378		483	0.613191		483	0.716286
484	0.904949		484	0.889439		484	0.438776		484	0.612295		484	0.715347
485	0.905031		485	0.889673		485	0.438286		485	0.611777		485	0.714837
486	0.903939		486	0.889867		486	0.437031		486	0.610749		486	0.714357
487	0.903898		487	0.889796		487	0.435102		487	0.609283		487	0.713929
488	0.903816		488	0.889541		488	0.434561		488	0.608336		488	0.713439
489	0.903908		489	0.889602		489	0.433949		489	0.60738		489	0.712929
490	0.903949		490	0.889071		490	0.43252		490	0.606097		490	0.712347
491	0.903551		491	0.889071		491	0.43052		491	0.605293		491	0.711724
492	0.902173		492	0.888582		492	0.429561		492	0.604847		492	0.711316
493	0.902276		493	0.88852		493	0.428622		493	0.603778		493	0.710673
494	0.90249		494	0.888163		494	0.427929		494	0.602913		494	0.709571
495	0.902459		495	0.888184		495	0.42751		495	0.602303		495	0.709194
496	0.901224		496	0.888143		496	0.42648		496	0.600908		496	0.708939
497	0.901224		497	0.888204		497	0.425439		497	0.599207		497	0.708551
498	0.901245		498	0.88801		498	0.424459		498	0.598454		498	0.708092
499	0.901102		499	0.888071		499	0.424112		499	0.597855		499	0.7075
